# Supplementary material for: Phase III randomised trial comparing 6 vs. 12-month of capecitabine as adjuvant chemotherapy for patients with stage III colon cancer: final results of the JFMC37-0801 study
Source: Br J Cancer. 2019 Mar 5;120(7):689–96. doi: 10.1038/s41416-019-0410-0 (PMC6461756; doi:10.1038/s41416-019-0410-0)
Supplement: Supplementary file 4 — Supplementary Table 1 [file 41416_2019_410_MOESM4_ESM.xlsx]

## Sheet: 症例登録（英語表記）　333施設 
Table A1, List of Participating Institutions ( N=333)
Department of Surgery, Surgical Oncology and Science, Sapporo Medical University School of Medicine
Department of Surgery, Division of Gastroenterologic and General Surgery, Asahikawa Medical University.
Hokkaido Cancer Center
Sapporo City General Hospital
Sapporo-Kosei General Hospital
KKR Sapporo Medical Center
Asahikawa-Kosei General Hospital
Obihiro Kosei Hospital
Social Welfare Corporation, Hokkaido Social Works Association, Obihiro Hospital
Tomakomai City Hospital
Otaru Ekisaikai Hospital
Hakodate Municipal Hospital
Kin-ikyo Chuo Hospital
National Hospital Organization Hokkaido Medical Center
Aomori City Hospital
Aomori Prefectural Central Hospital
Department of Gastroenterological Surgery,Hirosaki University Graduate School of Medicine
Iwate Prefectural Central Hospital
Iwate Prefectural Chubu Hospital
Department of Surgery, Tohoku University graduate School of Medicine
JCHO Sendai Hospital
JCHO Sendai South Hospital
Sendai Open Hospital
Tohoku Medical and Pharmaceutical University Hospital
Akita City Hospital
Yokote Municipal Hospital
Yamagata Prefectural Central Hospital
Nihonkai general hospital
Yamagata Prefectural Kahoku Hospital
Tsuruoka Municipal Shonai Hospital
Yamagata Saisei Hospital
Tohoku Central Hospital
Ohta Nishinouchi Hospital
Saiseikai Fukushima General Hospital
Shirakawa Kosei General Hosptal
Southern THOKU General Hospital
Iwase General Hospital
Tokyo Medical University Ibaraki Medical Center
National Hospital Organization Mito Medical Center
Hitachi General Hospital
Tsukuba Central Hospital
National Hospital Organization Tochigi Medical Center
Nasu Red Cross Hospital
Japanese Red Cross Ashikaga Hospital
Department of General Surgical Science,Graduate School of Medicine, Gunma University
Gunma Prefectural Cancer Center
Fujioka General Hospital
Kiryu Kosei General Hospital
Japanese Red Cross Haramachi Hospital
Gunmaken Saiseikai Maebashi Hospital
JCHO Gunma Chuo Hospital
Tone Chuo Hospital
Japanese Red Cross Saitama Hospital
Department of Digestive Tract and General Surgery Saitama Medical Center, Saitama Medical University
Saitama Medical University International Medical Center
Fukaya Red Cross Hospital
Saitama Medical Center, Dokkyo Medical University
Ageo Central General Hospital
Sekishindo Hospital
Kawaguchi Kogyo General Hospital
Higashimatsuyama Municipal Hospital
National Hospital Organization Chiba Medical Center
Department of Frontier Surgery, Graduate School of Medicine,Chiba University
Teikyo University Chiba Medical Center
Asahi General Hospital
Toho University Sakura Medical Center
Toranomon Hospital
Kitasato University Kitasato Institute Hospital
JCHO Tokyo Takanawa Hospital
Department of Gastrointestinal and Hepato-Billiary-Pancreatic Surgery,Nippon Medical School
Tokyo Medical And Dental University, Medical Hospital
Showa University Koto Toyosu Hospital Digestive Disease Center
Department of Surgery, Toho University Ohashi Medical Center
Department of Surgery (Omori), Toho University School of Medicine.
JR Tokyo General Hospital
Department of gastrointestinal and pediatric surgery Tokyo medical university
Department of Surgery２,Tokyo Women's Medical University
Department of Surgery, Teikyo University School of Medicine
Kyorin University Hospital
Machida Municipal Hospital
Tokyo Teishin Hospital
St. Luke's International Hospital
Itabashi Chuo Medical Center
Ikegami General Hospital
The Fraternity Memorial Hospital
St.Marianna University School of Medicine,Yokohama City Seibu Hospital
St.Marianna University School of Medicine
Kitasato University Scholl of medicine, Department of Colorectal Surgery
Yokohama City University, Graduate School of Medicine
Yokohama City University Medical Center
Department of Surgery, Tokai University School of Medicine
Yokohama Rosai Hospital
Saiseikai Yokohamashi Nanbu Hospital
Ashigarakami Hospital
Kawasaki City Municipal Tama Hospital
Yokosuka City Hospital
JCHO Yokohama Hodogaya Central Hospital
Kawasaki Saiwai Hospital
Yokohama City Minato Red Cross Hospital
Heisei Yokohama Hospital
University of Yamanashi Hospital
Iida Municipal Hospital
Japanese Red Cross Nagano Hospital
Nagano Municipal Hospital
Aizawa Comprehensive Cancer Center, Aizawa Hospital
Tachikawa General Hospital
Niigata Tokamachi Hospital
Niigata City General Hospital
Niigata Cancer Center Hospital
Kashiwazaki General Hospital and Medical Center
Toyama Red Cross Hospital
Toyama Prefectural Central Hospital
Kouseiren Takaoka Hospital
Toyama Rosai Hospital
Kurobe City Hospital
Saiseikai Takaoka Hospital
Department of Surgical Oncology, Kanazawa Medical University
Saiseikai Kanazawa Hospital
Kanazawa University Hospital
KEIJU Medical Center
Asanogawa General Hospital
Public Central Hospital of Matto Ishikawa
Kanazawa Red Cross Hospital
Komatsu Municipal Hospital
JCHO Kanazawa Hospital
Houju Memorial Hospital
Fukui Prefectural Hospital
First Department of Surgery, Faculty of Medical Sciences, University of Fukui
Japanese Red Cross Fukui Hospital
Fukui Prefecture Saiseikai Hospital
Department of Surgical Oncology,Gifu University,Graduate School of Medicine
General and Cardiothoracic Surgery, Gifu University, Graduate School of Medicine
Gifu Prefectural General Medical Center
Gifu Municipal Hospital
JA GIFU Kouseiren Ibi Kosei Hospital
Matsunami General Hospital
Ogaki Municipal Hospital
Kizawa Memorial Hospital
Gifu Prefectural Tajimi Hospital
Japanese Red Cross Takayama Hospital
JA GIFU Kouseiren Nishimino Kosei Hospital
Chuno Kosei Hospital
Shizuoka Prefectural Hospital
Shimada Municipal Hospital
Second Department of Surgery, Hamamatsu University School of Medicine
Hamamatsu Medical Center
Numazu City Hospital
Shizuoka Cancer Center
Shizuoka Kousei Hospital
Chutoen General Medical Center
Aichi Cancer Center Aichi Hospital
Nishio Municipal Hospital
Meitetsu Hospital
Fujita Health University Hospital
National Hospital Organization Nagoya Medical Center
Yokoyama Hospital for Gastroenterological Diseases
Aichi Cancer Center Hospital
Division of Surgical Oncology, Department of Surgery, Nagoya University Graduate School of Medicine
Nagoya University Hospital, Gastroenterological Surgery
Japanese Red Cross Nagoya Daini Hospital
Department of Gastroenterological Surgery, Nagoya City University Graduate School of Medical Sciences
National Center for Geriatrics and Gerontology
Department of Gastroenterological Surgery, Aichi Medical University
Tosei General Hospital
Okazaki City Hospital
Inuyama Chuo General Hospital
Nagoya Central Hospital
Midori Municipal Hospital
Konan Kosei Hospital
Kyoritsu General Hospital
Nagoya City West Medical Center
Yokkaichi Municipal Hospital
Department of Gastrointestinal and Pediatric Surgery, Division of Reparative Medicine, Institute of Life Sciences, Graduate School of Medicine, Mie University,
Mie Prefectural General Medical Center
Japanese Red Cross Otsu Hospital
Division of Gastrointestinal, Breast and General Surgery, Department of Surgery, Shiga University of Medical
Kohka Public Hospital
Japanese Red Cross Nagahama Hospital
Shiga General Hospital
Saiseikai Shiga Hospital
Division of Digestive Surgery, Department of Surgery, Kyoto Prefectural University of Medicine
Japanese Red Cross Kyoto Daini Hospital
Japanese Red Cross Kyoto Daiichi Hospital
National Hospital Organization Kyoto Medical Center
Kitano Hospital
Yodogawa Christian Hospital
Osaka International Cancer Institute
National Hospital Organization Osaka National Hospital
Osaka Red Cross Hospital
Department of Surgery, Osaka Police Hospital
NTT West Osaka Hospital
Department of Surgical Oncology Osaka City University Graduate School of Medicine
JCHO Osaka Hospital
Kansai Electric Power Hospital
Osaka General Medical Center
Minoh City Hospital
Osaka Saiseikai Senri Hospital
Kansai Medical University Hospital
Kansai Medical University Medical Center
JCHO Hoshigaoka Medical Center
Department of Surgery,Kindai University Faculty of Medicine
Sakai City Medical Center
Osaka Rosai Hospital
Izumi Municipal Hospital
Osaka Ekisaikai Hospital
Osaka Pref Saiseikai Tondabayashi Hospital
Saiseikai Noe Hospital
Rinku General Medical Center
Osaka Teishin Hospital
Takatsuki Red Cross Hospital
Fuchu Hospital
Bell Land General Hospital
Kaizuka City Hospital
Osaka City Juso Hospital
Otemae Hospital
Suita Municipal Hospital
Seikeikai Hospital
Nissay Hospital
Saito Yukoukai Hospital
Social Corporation Keigakukai Minamiosaka Hospital
Matsushita Memorial Hospital
Hannan Chuo Hospital
Osaka Central Hospital
Chibune General Hospital
Kobe University Hospital Division of Gastrointestinal Surgery
JCHO Kobe Central Hospital
Kobe City Medical Cener West Hospital
National Hospital Organization Kobe Medical Center
Hyogo Prefectural Nishinomiya Hospital
Division of Lower GI Surgery, Department of Surgery, Hyogo College of Medicine
Nishinomiya Municipal Central Hospital
Toyooka Hospital
Japanese Red Cross Society Himeji Hospital
Hyogo Cancer Center
Kansai Rosai Hospital
Kobe City Nishi-Kobe Medical Center
Kinki Central Hospital
Itami City Hospital
Saiseikai Hyogo-ken Hospital
Sano Hospital
Kobe-ekisaikai Hospital
Sanda City Hospital
Ako City Hospital
Shinko Hospital
Takasago Municipal Hospital
Mitsubishi Kobe Hospital
Kobe Century Memorial Hospital
Akashi Medical Center
Kindai University Nara Hospital
Second Department of Surgery, Wakayama Medical University
Wakayama Rosai Hospital
Minami Wakayama Medical Center
Yonago Medical Center
Tottori University Hospital
Shimane Prefectural Central Hospital
Division of Gastroenterological Surgery, Shimane University Faculty of Medicine
Masuda Medical Association Hospital
Department of Gastroenterological Surgery, Okayama University Graduate School of Medicine, Dentistry and Pharmaceutical Sciences
Kurashiki Central Hospital
Kurashiki Medical Center
Oomoto Hospital
Miyoshi Central Hospital
Hiroshima Red Cross Hospital & Atomic-bomb Survivors Hospital
Hiroshima City Asa Citizens Hospital
Hiroshima Prefectural Hospital
Hiroshima University Hospital
National Hospital Organization,Kure Medical Center & Chugoku Cancer Center
Saiseikai Kure Hospital
National Hospital Organization Higashihiroshima Medical Center
JA Onomichi General Hospital
Nippon Kokan Fukuyama Hospital
Chugoku Central Hospital
Yamaguchi University Hospital
Kanmon Medical Center
JCHO Shimonoseki Medical Center
Ogori Daiichi General Hospital
Tsushimi Hospital
Ajisu Kyoritsu Hospital
Oe Kyodo Hospital
Tokushima Red Cross Hospital
Kagawa Prefectural Central Hospital
Department of Gastroenterological Surgery, Kagawa University
Mitoyo General Hospital
JCHO Ritsurin Hospital
Shikoku Cancer Center Hospital
Ehime Prefectural Central Hospital
Matsuyama Shimin Hospital
Sumitomo Besshi Hospital
Saiseikai Imabari Hospital
Japanese Red Cross Kochi Hospital
Kochi Health Sciences Center
Kochi Medical School Hospital
Kyushu University Hospital
Fukuoka University Chikushi Hospital
Department of Gastroenterological Surgery Fukuoka University Hospital
Social Insurance Tagawa Hospital
Kurume University Medical Center
Department of Surgery. Kurume University School of Medicine
JCHO Kurume General Hospital
Saiseikai Fukuoka General Hospital
Kyushu Central Hospital
Fukuoka Shin Mizumaki Hospital
Moji medical Center
Mitsubishi Chemical Hospital
Fukuoka Sanno Hospital
Kaizuka Hospital
SAGA-KEN MEDICAL CENTER KOSEIKAN
Department of Surgical Oncology, Nagasaki University Graduate School of Biomedical Sciences
Department of Surgery, Nagasaki University Graduate School of Biomedical Sciences
Sasebo City General Hospital
Sasebo Kyosai Hospital
National Hospital Organization Kumamoto Medical Center
Department of Gastroenterological Surgery, Graduate School of Medical Sciences, Kumamoto University
Kumamoto Regional Medical Center
Saiseikai Kumamoto Hospital
Kumamoto City Hospital
Japanese Red Cross Kumamoto Hospital
Kumamoto Chuo Hospital
JCHO Kumamoto General Hospital
JCHO Hitoyoshi Medical Center
National Hospital Organization Kumamoto Minami Hospital
Tamana Regional Health Medical Center
Kumamoto Saishunso National Hospital
Uki General Hospital
Oita Red Cross Hospital
Oita Prefectural Hospital
Beppu Medical Center
Junwakai Memorial Hospital
Kagoshima City Hospital
Nanpuh Hospital
Nanbu Medical Center
Nakagami Hospital
Toshiba General Hospital
